# Supplementary material for: Anaerobic capacity estimated by the sum of both oxygen equivalents from the glycolytic and phosphagen pathways is dependent on exercise mode: Running versus cycling
Source: PLoS One. 2018 Sep 13;13(9):e0203796. doi: 10.1371/journal.pone.0203796 (PMC6136782; doi:10.1371/journal.pone.0203796)
Supplement: S1 Data — (XLSX) [file pone.0203796.s001.xlsx]

## Sheet: Running
					GXT					Effort at 115% iVO2max
	Age	%FAT	Height	Body Mass	iVO2max (km/h)	VO2max (mL/kg/min)	total time (min)	Effort at 115% iVO2max	[La]peak (mM)	Tlim (s)	RPE	VO2rest (ml/kg/min)	Eoxid (mL/kg)	Delta Lactate (mM)	E[La] (L)	E[La] (mL/kg)	A1	Tau1	EPCr (L)	EPCr (mL/kg)	AC[La]+EPOCfast (L)	AC[La]+EPOCfast (mL/kg)	%Oxid contribution	%E[La]	%EPCr
1	19	12.8	176	63.3	16.2	57.6	13.02	18.7	10.8	153	.	6.53	104.32	11.69	2.22	35.07	19.85	1.33	1.67	26.36	3.89	61.43	62.94	21.16	15.9
2	18	10.3	174	64.8	12.5	52.95	8.35	14.4	6.9	219	19	6.39	143.5	11.21	2.18	33.63	21.16	1	1.37	21.19	3.55	54.82	72.36	16.96	10.68
3	18	9.2	179	67	15.5	53.54	11.77	17.8	9.3	149	20	5.5	91.04	13.4	2.69	40.2	20.13	1.15	1.55	23.21	4.25	63.41	58.95	26.03	15.03
4	34	18	179	92.4	13.1	47.44	8.77	15	8	113	19	4.28	68.21	10.06	2.79	30.18	21.82	0.94	1.89	20.45	4.68	50.63	57.4	25.4	17.2
5	19	18.3	176	77.7	12.5	44.76	7.98	14.3	7	114	16	6.18	56.79	6.33	1.48	18.99	19.14	1.15	1.71	22.03	3.19	41.02	58.07	19.42	22.52
6	34	18.1	171	80.4	15.2	50.4	11.55	17.4	10.6	93	19	4.81	49.51	8.36	2.02	25.08	19.18	1.28	1.97	24.56	3.99	49.64	49.93	25.3	24.77
7	18	18	175	83.7	14	52.93	10.17	16.1	6.6	145	17	4.45	92.84	8.13	2.04	24.39	23.95	1.04	2.09	24.94	4.13	49.33	65.3	17.16	17.54
8	24	19	174	63.9	12.5	43.88	8.12	14.4	6.8	230	18	4.34	134.25	9.02	1.73	27.06	19.9	1.29	1.63	25.58	3.36	52.64	71.83	14.48	13.69
9	18	16.7	185	77	12.5	49.03	8.07	14.4	8	231	19	6.66	136.01	10.16	2.35	30.48	20.85	1.17	1.87	24.33	4.22	54.81	71.28	15.97	12.75
10	21	13.5	172	62.9	14	46.57	9.97	16.1		128	15	5.06	67.96	13.55	2.56	40.65	17.06	1.17	1.25	19.91	3.81	60.56	52.88	31.63	15.49
11	45	16.9	167	62.5	14	47.8	10.18	16.1	10.9	142	17	4.6	78.32	10.85	2.03	32.55	19.36	1.14	1.38	22.15	3.42	54.7	58.88	24.47	16.65
12	17	16.2	168	58.6	12	48.5	7.62	13.8	8.5	161	15	5.41	91.57	9.88	1.74	29.64	22.12	0.91	1.18	20.21	2.92	49.85	64.75	20.96	14.29
13	34	25.1	168	86.9	14	46	10.18	16.1	11.1	162	19	4.49	85.32	13.34	3.48	40.02	18.78	1.07	1.75	20.12	5.23	60.14	58.66	27.51	13.83
14	35	19.5	174	79.5	14	47.91	10.15	16.1	10.4	136	15	5.26	76.26	10.72	2.56	32.16	21.77	0.99	1.71	21.54	4.27	53.7	58.68	24.75	16.57
MEAN	25.2857	16.5429	174.143	72.9	13.7143	49.2364	9.70714	15.7643	8.83846	155.429	17.5385	5.28286	91.1357	10.4786	2.27643	31.4357	20.3621	1.11643	1.64429	22.6129	3.92214	54.0486	61.565	22.2286	16.2079
SD	9.16035	4.05912	4.91242	10.8088	1.27693	3.83512	1.63641	1.4721	1.75097	43.2056	1.8081	0.85498	29.3335	2.11828	0.516283	6.35483	1.7271	0.130773	0.271993	2.20241	0.614594	5.98774	6.86935	4.99925	3.68388

## Sheet: Cycle ergometer
					GXT					Effort at 115% iVO2max
	Age	%FAT	Height	Body Mass	iVO2max (W)	VO2max (mL/kg/min)	total time (min)	Effort at 115% iVO2max	[La]peak (mM)	Tlim (s)	RPE	VO2rest (ml/kg/min)	Eoxid (mL/kg)	Delta Lactate (mM)	E[La] (L)	E[La] (mL/kg)	A1	Tau1	EPCr (L)	EPCr (mL/kg)	AC[La]+EPOCfast (L)	AC[La]+EPOCfast (mL/kg)	%Oxid contribution	%E[La]	%EPCr
1	19	12.8	176	63.3	230	57.1	12.43	265	10.7	181	20	6.25	87.08	12.04	2.29	36.12	19.18	0.87	1.06	16.72	3.34	52.84	62.24	25.81	11.95
2	18	10.3	174	64.8	198	44.5	9.9	228	9.8	181	19	5.83	85.99	10.16	1.98	30.48	17.51	0.99	1.12	17.29	3.1	47.77	64.29	22.79	12.93
3	18	9.2	179	67	225	45	12.07	258	10.3	207	19	5.77	105.61	11.6	2.33	34.8	20.73	0.88	1.22	18.25	3.55	53.05	66.56	21.93	11.51
4	34	18	179	92.4	279	43.1	16.38	321	10	213	20	4.34	105.62	10.96	3.04	32.88	19.6	0.83	1.5	16.2	4.53	49.08	68.27	21.25	10.47
5	19	18.3	176	77.7	205	36.7	10.23	236	6.8	128	17	5.29	50.13	6.33	1.48	18.99	15.95	0.87	1.08	13.92	2.56	32.91	60.37	22.87	16.76
6	34	18.1	171	80.4	284	50.1	16.95	326	10	154		4.79	69.64	9.96	2.4	29.88	20.39	1.02	1.67	20.78	4.07	50.66	57.88	24.84	17.28
7	18	18	175	83.7	261	43.6	14.78	300	9.4	167	17	6.15	59.67	9.05	2.27	27.15	20.57	1.19	2.05	24.49	4.32	51.64	53.61	24.39	22
8	24	19	174	63.9	200	41.25	9.98	230	6.9	189	17	4.84	93.05	8.88	1.7	26.64	18.42	0.9	1.06	16.57	2.76	43.21	68.29	19.55	12.16
9	18	16.7	185	77	225	43.4	12	259	10.9	164	17	6.25	69.9	10.04	2.32	30.12	19.29	0.79	1.17	15.24	3.49	45.36	60.65	26.13	13.22
10	21	13.5	172	62.9	175	35.1	8.17	201	10.6	162	15	4.71	68.91	11.68	2.2	35.04	14.29	0.78	0.7	11.13	2.9	46.17	59.88	30.45	9.67
11	45	16.9	167	62.5	225	50.6	12.1	259	11.2	187	19	4.89	105.81	11.45	2.64	34.35	20.74	0.92	1.19	19.11	3.84	53.46	66.43	21.57	12
12	17	16.2	168	58.6	192	41.3	9.67	221	10.3	160	15	5.41	91.66	10.48	1.84	31.44	22.12	0.91	1.18	20.21	3.03	51.65	63.96	21.94	14.1
13	34	25.1	168	86.9	14	46	16.15	16.1	10.6	183	19	4.43	90.01	11.98	3.12	35.94	19.66	0.93	1.59	18.33	4.72	54.27	62.39	24.91	12.7
14	35	19.5	174	79.5	293	48.1	17.38	337	12.3	187	13	5.01	100.24	12.76	3.04	38.28	21.8	0.88	1.52	19.12	4.56	57.4	63.59	24.28	12.13
MEAN	25.2857	16.5429	174.143	72.9	214.714	44.7036	12.7279	246.936	9.98571	175.929	17.4615	5.28286	84.5229	10.5264	2.33214	31.5793	19.3036	0.911429	1.29357	17.6686	3.62643	49.2479	62.7436	23.765	13.4914
SD	9.16035	4.05912	4.91242	10.8088	68.3458	5.65816	3.06451	78.5624	1.49813	22.0226	2.14536	0.66725	18.0427	1.66667	0.499033	5.00001	2.17781	0.103838	0.337083	3.21942	0.721234	6.07929	4.11114	2.70251	3.21897
